# Supplementary material for: A novel customer churn prediction model for the telecommunication industry using data transformation methods and feature selection
Source: PLoS One. 2022 Dec 1;17(12):e0278095. doi: 10.1371/journal.pone.0278095 (PMC9714823; doi:10.1371/journal.pone.0278095)
Supplement: S1 Appendix — (TEX) [file pone.0278095.s001.tex]

\appendix
 % Please add the following required packages to your document preamble:
% \usepackage{multirow}
\begin{table}[]
\begin{center}
\caption{RAW and  DT method based CCP models on Dataset-1. For each performance metric, the best result is shown in \textbf{bold-face}.}
\label{table:dt_methods_on_dataset-1}
{\scriptsize
\begin{tabular}{llllll}
  \hline
Classifier           &  DT Method     & AUC   & Precision & Recall & F-Measure \\
  \hline
\multirow{7}{*}{DTree}  & RAW            &  0.524 & 0.52      & 0.526  & 0.523     \\
&  LOG            &                       0.519 & 0.515     & 0.518  & 0.516     \\
&  BOX-COX        &                      0.521 & 0.517     & 0.522  & 0.519     \\
&  Z-SCORE        &                      0.524 & 0.52      & 0.521  & 0.52      \\
&  RANK           &                      0.522 & 0.517     & 0.521  & 0.519     \\
&  Discritization &                      0.526 & 0.522     & 0.522  & 0.522     \\
&  WOE            &                      0.679 & 0.68      & 0.667  & 0.673     \\
  \hline
 \multirow{7}{*}{FNN} & RAW            & 0.502 & 0.497     & \textbf{0.987}  & 0.661     \\

&    LOG            &                       0.57  & 0.55      & 0.709  & 0.619     \\
&    BOX-COX        &                    0.563 & 0.549     & 0.654  & 0.597     \\
&    Z-SCORE        &                    0.569 & 0.557     & 0.626  & 0.590     \\
&    RANK           &                      0.571 & 0.556     & 0.661  & 0.604     \\
&    Discritization &                      0.566 & 0.544     & 0.743  & 0.628     \\
&    WOE            &                     \textbf{0.802} &  0.799     &  0.802  &  \textbf{0.8}       \\
  \hline
\multirow{7}{*}{GB}  & RAW            &  0.595 & 0.584     & 0.632  & 0.607     \\

&    LOG            &                      0.591 & 0.58      & 0.631  & 0.604     \\
&    BOX-COX        &                   0.593 & 0.582     & 0.632  & 0.606     \\
&    Z-SCORE        &                   0.594 & 0.583     & 0.631  & 0.606     \\
&    RANK           &                     0.591 & 0.58      & 0.631  & 0.604     \\
&    Discritization &                     0.584 & 0.569     & 0.652  & 0.608     \\
&    WOE            &                     0.792 & 0.8       & 0.773  & 0.786     \\
  \hline
\multirow{7}{*}{KNN} & RAW            &  0.539 & 0.536     & 0.516  & 0.526     \\
 
&    LOG            &                      0.541 & 0.539     & 0.514  & 0.526     \\
&    BOX-COX        &                    0.553 & 0.55      & 0.537  & 0.543     \\
&    Z-SCORE        &                    0.541 & 0.539     & 0.506  & 0.522     \\
&    RANK           &                      0.541 & 0.539     & 0.514  & 0.526     \\
&    Discritization &                      0.544 & 0.542     & 0.519  & 0.53      \\
&    WOE            &                     0.729 & \textbf{0.856}     & 0.549  & 0.669     \\
  \hline
\multirow{7}{*}{LR}  &    RAW            &  0.591 & 0.588     & 0.585  & 0.586     \\
&    LOG            &                       0.577 & 0.576     & 0.558  & 0.567     \\
&    BOX-COX        &                    0.582 & 0.578     & 0.578  & 0.578     \\
&    Z-SCORE        &                    0.579 & 0.576     & 0.576  & 0.576     \\
&    RANK           &                      0.577 & 0.576     & 0.558  & 0.567     \\
&    Discritization &                      0.572 & 0.569     & 0.565  & 0.567     \\
&    WOE            &                     0.796 & 0.805     & 0.776  & 0.79      \\
  \hline
\multirow{7}{*}{NB}  &   RAW            &  0.516 & 0.505     & 0.86   & 0.636     \\
&    LOG            &                      0.548 & 0.544     & 0.541  & 0.542     \\
&    BOX-COX        &                   0.53  & 0.518     & 0.709  & 0.599     \\
&    Z-SCORE        &                    0.522 & 0.509     & 0.839  & 0.634     \\
&    RANK           &                     0.548 & 0.544     & 0.541  & 0.542     \\
&    Discritization &                      0.535 & 0.52      & .734      & 0..611     \\
&    WOE            &                     0.705 & 0.797     & 0.547  & 0.649     \\
  \hline
 \multirow{7}{*}{RF}  &    RAW            & 0.579 & 0.572     & 0.598  & 0.585     \\
&    LOG            &                      0.588 & 0.582     & 0.596  & 0.589     \\
&    BOX-COX        &                   0.588 & 0.582     & 0.599  & 0.59      \\
&    Z-SCORE        &                   0.588 & 0.583     & 0.591  & 0.587     \\
&    RANK           &                     0.587 & 0.581     & 0.596  & 0.588     \\
&    Discritization &                     0.582 & 0.573     & 0.608  & 0.59      \\
&    WOE            &                     0.789 & 0.783     & 0.796  & 0.789     \\
  \hline
 \multirow{7}{*}{RNN} &    RAW            & 0.529 & 0.523     & 0.549  & 0.536     \\
&    LOG            &                       0.535 & 0.525     & 0.632  & 0.574     \\
&    BOX-COX        &                    0.554 & 0.546     & 0.594  & 0.569     \\
&    Z-SCORE        &                    0.552 & 0.539     & 0.657  & 0.592     \\
&    RANK           &                      0.537 & 0.525     & 0.671  & 0.589     \\
&    Discritization &                      0.549 & 0.542     & 0.574  & 0.558     \\
&    WOE            &                     0.714 & 0.712     & 0.709  & 0.71     \\
  \hline

\end{tabular}
}
\end{center}
\end{table}

% Please add the following required packages to your document preamble:
% \usepackage{multirow}
% \usepackage[table,xcdraw]{xcolor}
% If you use beamer only pass "xcolor=table" option, i.e. \documentclass[xcolor=table]{beamer}
\begin{table}[]
\begin{center}
\caption{RAW and  DT method based CCP models on Dataset-2. For each performance metric, the best result is shown in \textbf{bold-face}.}
\label{table:dt_methods_on_dataset-2}
{\scriptsize
\begin{tabular}{llllll}
  \hline
Classifier       &     DT Method        & AUC   & Precision & Recall & F-Measure \\
 \hline
&    RAW            &                        0.826 & 0.679     & 0.707  & 0.693     \\
&    LOG            &                        0.823 & 0.683     & 0.699  & 0.691     \\
&    BOX-COX        &                     0.83  & 0.698     & 0.711  & 0.704     \\
&    Z-SCORE        &                     0.834 & 0.692     & \textbf{0.72}   & 0.706     \\
&    RANK           &                       0.798 & 0.636     & 0.659  & 0.647     \\
&    Discritization &                       0.815 & 0.666     & 0.686  & 0.676     \\
 \multirow{-7}{*}{DTree}  &    WOE            & 0.777 & 0.652     & 0.607  & 0.629     \\
 \hline
&    RAW            &                       0.5   & 0.142     & 0.1    & 0.117     \\
&    LOG            &                        0.515 & 0.5       & 0.037  & 0.069     \\
&    BOX-COX        &                     0.501 & 0.5       & 0.001  & 0.002     \\
&    Z-SCORE        &                     0.653 & 0.588     & 0.345  & 0.435     \\
&    RANK           &                       0.615 & 0.537     & 0.267  & 0.357     \\
&    Discritization &                        0.578 & 0.575     & 0.178  & 0.272     \\
 \multirow{-7}{*}{FNN} &    WOE            & 0.819 & 0.816     & 0.663  & 0.732     \\
 \hline
&    RAW            &                       0\textbf{.836} & 0.91      & 0.683  & \textbf{0.78}      \\
&    LOG            &                        0.835 & 0.899     & 0.683  & 0.776     \\
&    BOX-COX        &                     0.835 & 0.901     & 0.682  & 0.776     \\
&    Z-SCORE        &                     0.833 & 0.894     & 0.679  & 0.772     \\
&    RANK           &                       0.814 & 0.856     & 0.646  & 0.736     \\
&    Discritization &                       0.824 & 0.901     & 0.659  & 0.761     \\
\multirow{-7}{*}{GB}  &    WOE            &  0.82  & 0.835     & 0.661  & 0.738     \\
 \hline
&    RAW            &                       0.616 & 0.625     & 0.257  & 0.364     \\
&    LOG            &                       0.532 & 0.486     & 0.076  & 0.131     \\
&    BOX-COX        &                    0.587 & 0.825     & 0.18   & 0.296     \\
&    Z-SCORE        &                    0.555 & 0.703     & 0.117  & 0.201     \\
&    RANK           &                      0.606 & 0.75      & 0.225  & 0.346     \\
&    Discritization &                      0.566 & 0.739     & 0.14   & 0.235     \\
\multirow{-7}{*}{KNN} &   WOE            &  0.773 & 0.867     & 0.56   & 0.68      \\
    \hline
&    RAW            &                        0.566 & 0.576     & 0.15   & 0.238     \\
&    LOG            &                        0.56  & 0.594     & 0.134  & 0.219     \\
&    BOX-COX        &                     0.571 & 0.595     & 0.16   & 0.252     \\
&    Z-SCORE        &                     0.572 & 0.557     & 0.165  & 0.255     \\
&    RANK           &                       0.567 & 0.598     & 0.151  & 0.241     \\
&    Discritization &                       0.568 & 0.552     & 0.157  & 0.244     \\
 \multirow{-7}{*}{LR}  &    WOE            &  0.828 &   0.84      &  0.678  &  0.75      \\
 \hline
&    RAW            &                       0.67  & 0.492     & 0.41   & 0.447     \\
&    LOG            &                        0.543 & 0.624     & 0.096  & 0.166     \\
&    BOX-COX        &                     0.579 & 0.577     & 0.18   & 0.274     \\
&    Z-SCORE        &                     0.6   & 0.628     & 0.222  & 0.328     \\
&    RANK           &                       0.592 & 0.673     & 0.201  & 0.31      \\
&    Discritization &                       0.62  & 0.656     & 0.262  & 0.374     \\
\multirow{-7}{*}{NB}  &    WOE            &  0.795 & 0.762     & 0.621  & 0.684     \\
 \hline
&    RAW            &                       0.507 & 0.833     & 0.014  & 0.028     \\
&    LOG            &                       0.829 & 0.927     & 0.666  & 0.775     \\
&    BOX-COX        &                    0.83  & 0.931     & 0.669  & 0.779     \\
&    Z-SCORE        &                    0.832 & \textbf{0.917}     & 0.673  & 0.776     \\
&    RANK           &                      0.803 & 0.873     & 0.621  & 0.726     \\
&    Discritization &                      0.821 & 0.904     & 0.653  & 0.758     \\
\multirow{-7}{*}{RF}  &    WOE            &  0.796 & 0.862     & 0.608  & 0.713     \\
 \hline
&    RAW            &                       0.509 & 0.253     & 0.034  & 0.06      \\
&    LOG            &                       0.501 & 0.5       & 0.001  & 0.002     \\
&    BOX-COX        &                    0.501 & 0.5       & 0.001  & 0.002     \\
&    Z-SCORE        &                    0.501 & 0.5       & 0.001  & 0.002     \\
&    RANK           &                      0.502 & 0.75      & 0.004  & 0.008     \\
&    Discritization &                      0.501 & 0.5       & 0.001  & 0.002     \\
\multirow{-7}{*}{RNN} &    WOE            &  0.668 & 0.859     & 0.345  & 
 0.492    \\
  \hline
 
\end{tabular}
}
\end{center}
\end{table}

\begin{table}[]
\begin{center}
\caption{RAW and  DT method based CCP models on Dataset-3. For each performance metric, the best result is shown in \textbf{bold-face}.}
\label{table:dt_methods_on_dataset-3}
{\scriptsize
\begin{tabular}{llllll}
   \hline
Classifier   &      DT   method        & AUC   & Precision & Recall & F-Measure \\
  \hline
&    RAW            &                        0.84  & 0.729     & 0.725  & 0.727     \\
&    LOG            &                        0.843 & 0.737     & 0.731  & 0.734     \\
&    BOX-COX        &                     0.84  & 0.717     & 0.729  & 0.723     \\
&    Z-SCORE        &                     0.842 & 0.726     & 0.731  & 0.728     \\
&    RANK           &                       0.819 & 0.692     & 0.689  & 0.69      \\
&    Discritization &                       0.845 & 0.704     & \textbf{0.743}  & 0.723     \\
\multirow{-7}{*}{DTree}  &    WOE            &  0.803 & 0.695     & 0.654  & 0.674     \\
  \hline
&    RAW            &                        0.506 & 0.158     & 0.112  & 0.131     \\
&    LOG            &                       0.529 & 0.582     & 0.066  & 0.119     \\
&    BOX-COX        &                    0.501 & 0.333     & 0.004  & 0.008     \\
&    Z-SCORE        &                    0.594 & 0.522     & 0.224  & 0.313     \\
&    RANK           &                      0.575 & 0.518     & 0.178  & 0.265     \\
&    Discritization &                      0.568 & 0.619     & 0.151  & 0.243     \\
 \multirow{-7}{*}{FNN} &    WOE            & 0.841 &   0.811     &   0.71   &   0.757     \\
  \hline
&    RAW            &                       0.86  & 0.899     & 0.735  & 0.809     \\
&    LOG            &                       \textbf{0.864} & 0.915     & 0.739  & 0.818     \\
&    BOX-COX        &                    0.858 & 0.9       & 0.729  & 0.806     \\
&    Z-SCORE        &                    0.857 & 0.898     & 0.729  & 0.805     \\
&    RANK           &                      0.844 & 0.857     & 0.708  & 0.775     \\
&    Discritization &                      0.851 & 0.889     & 0.716  & 0.793     \\
\multirow{-7}{*}{GB}  &    WOE            &  0.826 & 0.84      & 0.673  & 0.747     \\
  \hline
&    RAW            &                        0.621 & 0.676     & 0.263  & 0.379     \\
&    LOG            &                        0.548 & 0.619     & 0.108  & 0.184     \\
&    BOX-COX        &                     0.587 & \textbf{0.977}     & 0.174  & 0.295     \\
&    Z-SCORE        &                     0.591 & 0.835     & 0.188  & 0.307     \\
&    RANK           &                      0.575 & 0.815     & 0.155  & 0.26      \\
&    Discritization &                       0.62  & 0.801     & 0.251  & 0.382     \\
\multirow{-7}{*}{KNN} &   WOE            &  0.776 & 0.81      & 0.576  & 0.673     \\
  \hline
&    RAW            &                        0.58  & 0.567     & 0.184  & 0.278     \\
&    LOG            &                        0.564 & 0.579     & 0.145  & 0.232     \\
&    BOX-COX        &                     0.58  & 0.535     & 0.188  & 0.278     \\
&    Z-SCORE        &                     0.592 & 0.573     & 0.211  & 0.308     \\
&    RANK           &                       0.568 & 0.577     & 0.155  & 0.244     \\
&    Discritization &                       0.57  & 0.549     & 0.161  & 0.249     \\
\multirow{-7}{*}{LR}  &    WOE            &  0.839 & 0.819     & 0.704  & 0.757     \\
  \hline
&    RAW            &                        0.728 & 0.533     & 0.536  & 0.534     \\
&    LOG            &                        0.538 & 0.621     & 0.085  & 0.15      \\
&    BOX-COX        &                     0.603 & 0.806     & 0.215  & 0.339     \\
&    Z-SCORE        &                     0.655 & 0.679     & 0.337  & 0.45      \\
&    RANK           &                       0.614 & 0.692     & 0.246  & 0.363     \\
&    Discritization &                       0.69  & 0.65      & 0.418  & 0.509     \\
\multirow{-7}{*}{NB}  &    WOE            &  0.797 & 0.761     & 0.627  & 0.688     \\
  \hline
&    RAW            &                        0.51  & 0.909     & 0.021  & 0.041     \\
&    LOG            &                       0.858 & 0.948     & 0.723  & \textbf{0.82}      \\
&    BOX-COX        &                    0.856 & 0.943     & 0.718  & 0.815     \\
&    Z-SCORE        &                     0.851 & 0.945     & 0.708  & 0.81      \\
&    RANK           &                       0.827 & 0.897     & 0.667  & 0.765     \\
&    Discritization &                       0.836 & 0.929     & 0.681  & 0.786     \\
 \multirow{-7}{*}{RF}  &    WOE            & 0.797 & 0.87      & 0.609  & 0.716     \\
  \hline
&    RAW            &                        0.501 & 0.5       & 0.002  & 0.004     \\
&    LOG            &                        0.501 & 0.5       & 0.002  & 0.004     \\
&    BOX-COX        &                     0.501 & 0.5       & 0.002  & 0.004     \\
&    Z-SCORE        &                     0.501 & 0.5       & 0.002  & 0.004     \\
&    RANK           &                       0.501 & 0.5       & 0.002  & 0.004     \\
&    Discritization &                       0.501 & 0.5       & 0.002  & 0.004     \\
 \multirow{-7}{*}{RNN} &   WOE            & 0.672 & 0.933     & 0.348  & 0.507    \\
  \hline
\end{tabular}
}
\end{center}
\end{table}

\begin{table}[]
\begin{center}
\caption{RAW and  DT method based CCP models on Dataset-4. For each performance metric, the best result is shown in \textbf{bold-face}.}
\label{table:dt_methods_on_dataset-4}
{\scriptsize
\begin{tabular}{llllll}
   \hline
Classifier   &      DT   method        & AUC   & Precision & Recall & F-Measure \\
  \hline
&    RAW            &                      0.652&	0.476&	0.507&	0.491     \\
&    LOG            &                        0.658&	0.497&	0.499&	0.498    \\
&    BOX-COX        &                   0.663&	0.493&	0.518&	0.505    \\
&    Z-SCORE        &                    0.651&	0.479&	0.496&	0.488     \\
&    RANK           &                     0.662&	0.492&	0.516&	0.504    \\
&    Discritization &                       0.659&	0.497&	0.502&	0.5   \\
\multirow{-7}{*}{DTree}  &    WOE            &0.685&	0.554&	0.521& 0.537
     \\
  \hline
&    RAW            &                       0.627&	0.574&	0.346&	0.432  \\
&    LOG            &                      0.521&	0.543	&0.061&	0.11     \\
&    BOX-COX        &                   0.519&	0.656&	0.046&	0.086     \\
&    Z-SCORE        &                   0.498&	0.249&	0.042	&0.072  \\
&    RANK           &                      0.551&	0.551&	0.144&	0.228     \\
&    Discritization &                      0.558&	0.449	&0.207&	0.283     \\
 \multirow{-7}{*}{FNN} &    WOE            &   0.746 &	0.688 &	0.587	&\textbf{0.634}    \\
  \hline
&    RAW            &                      0.713	&0.669	&0.52&	0.585     \\
&    LOG            &                       0.653&	0.701	&0.361&	0.476     \\
&    BOX-COX        &                   0.643	&0.695	&0.34	&0.456     \\
&    Z-SCORE        &                   0.648	&0.706	&0.348	&0.466     \\
&    RANK           &                      0.654	&0.698	&0.364	&0.479    \\
&    Discritization &                      0.648	&0.702	&0.35	&0.468     \\
\multirow{-7}{*}{GB}  &    WOE            &  0.687	&0.731	&0.432	&0.543    \\
  \hline
&    RAW            &                       0.645&	0.544	&0.416	&0.471   \\
&    LOG            &                       0.583	&0.615&	0.213&	0.317     \\
&    BOX-COX        &                     0.603&	0.598&	0.272&	0.374     \\
&    Z-SCORE        &                     0.583&	0.612&	0.216	&0.319    \\
&    RANK           &                      0.59	&0.611	&0.233	&0.337      \\
&    Discritization &                      0.604&	0.597&	0.275&	0.377    \\
\multirow{-7}{*}{KNN} &   WOE            &  0.721	&0.639&	0.555&	0.594   \\
  \hline
&    RAW            &                        0.717&	0.643&	0.543&	0.588     \\
&    LOG            &                        0.71&	0.662	&0.516	&0.58     \\
&    BOX-COX        &                     0.711&	0.663&	0.518&	0.582     \\
&    Z-SCORE        &                     0.712&	0.651&	0.527&	0.582     \\
&    RANK           &                      0.718&	0.665&	0.534&	0.592     \\
&    Discritization &                       0.711	&0.649	&0.525&	0.58     \\
\multirow{-7}{*}{LR}  &    WOE            &  0.735 &	0.709 &	0.552 & \textbf{0.621  }   \\
  \hline
&    RAW            &                        \textbf{0.749} &	0.529&	\textbf{0.735}&	0.615     \\
&    LOG            &                        0.707&	0.6	&0.545&	0.571      \\
&    BOX-COX        &                    0.732	&0.568&	0.64	&0.602     \\
&    Z-SCORE        &                     0.728&	0.582&	0.615&	0.598      \\
&    RANK           &                      0.737&	0.577&	0.646&	0.609     \\
&    Discritization &                      0.739&	0.556&	0.671&	0.608     \\
\multirow{-7}{*}{NB}  &    WOE            & 0.736&	0.68&	0.568&	0.619     \\
  \hline
&    RAW            &                        0.572&	\textbf{0.743} &	0.164&	0.269     \\
&    LOG            &                       0.705	&0.674	&0.498&	0.573      \\
&    BOX-COX        &                    0.702&	0.673&	0.49&	0.567    \\
&    Z-SCORE        &                    0.703	&0.671	&0.493&	0.568      \\
&    RANK           &                       0.703&	0.677&	0.491	&0.569     \\
&    Discritization &                       0.701&	0.671&	0.488&	0.565    \\
 \multirow{-7}{*}{RF}  &    WOE            & 0.735	&0.705&	0.553	&0.62     \\
  \hline

&    RAW            &                        0.591&	0.645&	0.226&	0.335     \\
&    LOG            &                        0.612&	0.537&	0.324&	0.404     \\
&    BOX-COX        &                     0.656&	0.62&	0.401&	0.487     \\
&    Z-SCORE        &                    0.619	&0.511	&0.363	&0.425     \\
&    RANK           &                       0.542&	0.492&	0.133&	0.21     \\
&    Discritization &                       0.613&	0.522&	0.339&	0.411     \\
 \multirow{-7}{*}{RNN} &   WOE            & 0.665&	0.581&	0.447&	0.505    \\
  \hline
\end{tabular}
}
\end{center}
\end{table}


 
